# Supplementary material for: Interaction of Lysozyme with Poly(L-lysine)/Hyaluronic Acid Multilayers: An ATR-FTIR Study
Source: Polymers (Basel). 2023 Feb 19;15(4):1036. doi: 10.3390/polym15041036 (PMC9964902; doi:10.3390/polym15041036)
Supplement: Supplementary file 1 [file polymers-15-01036-s001.zip]

Archive with 1 entries (1 files):
- polymers-2163626-supplementary.pdf
